# Supplementary material for: A new interstitial species of the genus Caecianiropsis Menzies & Pettit, 1956 (Isopoda, Asellota) from Korea
Source: Zookeys. 2019 Mar 19;832:35–56. doi: 10.3897/zookeys.832.30241 (PMC6435604; doi:10.3897/zookeys.832.30241)
Supplement: XML Treatment for Caecianiropsis [file zookeys.832.30241-treatment1.xml]

<!DOCTYPE tp:taxon-treatment
  PUBLIC "-//TaxonX//DTD Taxonomic Treatment Publishing DTD v0 20100105//EN" "tax-treatment-NSO.dtd">
<tp:taxon-treatment xmlns:tp="http://www.plazi.org/taxpub"><tp:treatment-meta><kwd-group><label>Taxon classification</label><kwd><named-content xmlns:xlink="http://www.w3.org/1999/xlink" content-type="kingdom">Animalia</named-content></kwd><kwd><named-content xmlns:xlink="http://www.w3.org/1999/xlink" content-type="order">Isopoda</named-content></kwd><kwd><named-content xmlns:xlink="http://www.w3.org/1999/xlink" content-type="family">Janiridae</named-content></kwd></kwd-group><mixed-citation publication-type="journal"><person-group><name><surname>Kim</surname><given-names>Jeongho</given-names></name><name><surname>Lee</surname><given-names>Wonchoel</given-names></name><name><surname>Karanovic</surname><given-names>Ivana</given-names></name></person-group><article-title>A new interstitial species of the genus <italic><tp:taxon-name><tp:taxon-name-part taxon-name-part-type="genus" reg="Caecianiropsis">Caecianiropsis</tp:taxon-name-part></tp:taxon-name></italic> Menzies &amp; Pettit, 1956 (<tp:taxon-name><tp:taxon-name-part taxon-name-part-type="order">Isopoda</tp:taxon-name-part></tp:taxon-name>, <tp:taxon-name><tp:taxon-name-part taxon-name-part-type="suborder">Asellota</tp:taxon-name-part></tp:taxon-name>) from Korea</article-title><source>Zookeys</source><day>19</day><month>3</month><year>2019</year><volume>832</volume><fpage>35</fpage><lpage>56</lpage><pub-id pub-id-type="doi">10.3897/zookeys.832.30241</pub-id></mixed-citation></tp:treatment-meta><tp:nomenclature><label>Genus</label><tp:taxon-name>
                  <tp:taxon-name-part taxon-name-part-type="genus" reg="Caecianiropsis">Caecianiropsis</tp:taxon-name-part>
                </tp:taxon-name><tp:taxon-authority>Menzies &amp; Pettit, 1956</tp:taxon-authority><tp:nomenclature-citation-list><tp:nomenclature-citation><tp:taxon-name>
                      <tp:taxon-name-part taxon-name-part-type="genus" reg="Austroniscus">Austroniscus</tp:taxon-name-part>
                    </tp:taxon-name><comment>Vanhöffen, 1914: 553; <xref ref-type="bibr" rid="B1">Branch et al. 1991</xref>: 28.</comment></tp:nomenclature-citation><tp:nomenclature-citation><tp:taxon-name>
                      <tp:taxon-name-part taxon-name-part-type="genus" reg="Caecianiropsis">Caecianiropsis</tp:taxon-name-part>
                    </tp:taxon-name><comment>, <xref ref-type="bibr" rid="B12">Menzies and Pettit 1956</xref>: 441; <xref ref-type="bibr" rid="B6">Kensley 1976</xref>: 295; <xref ref-type="bibr" rid="B8">Kussakin 1979</xref>, <xref ref-type="bibr" rid="B9">1988</xref>: 160; <xref ref-type="bibr" rid="B21">Wilson 1994</xref>: 751; <xref ref-type="bibr" rid="B22">Wilson and Wägele 1994</xref>: 693.</comment></tp:nomenclature-citation></tp:nomenclature-citation-list></tp:nomenclature><tp:treatment-sec sec-type="type species" id="SECID0EPJAC"><title>Type species.</title><p><italic><tp:taxon-name><tp:taxon-name-part taxon-name-part-type="genus" reg="Caecianiropsis">Caecianiropsis</tp:taxon-name-part><tp:taxon-name-part taxon-name-part-type="species" reg="psammophila">psammophila</tp:taxon-name-part></tp:taxon-name></italic> Menzies &amp; Pettit, 1956</p></tp:treatment-sec><tp:treatment-sec sec-type="Included species" id="SECID0EAKAC"><title>Included species.</title><p><italic><tp:taxon-name><tp:taxon-name-part taxon-name-part-type="genus" reg="Caecianiropsis">C.</tp:taxon-name-part><tp:taxon-name-part taxon-name-part-type="species" reg="birsteini">birsteini</tp:taxon-name-part></tp:taxon-name></italic> Kussakin, 1979, <italic><tp:taxon-name><tp:taxon-name-part taxon-name-part-type="genus" reg="Caecianiropsis">C.</tp:taxon-name-part><tp:taxon-name-part taxon-name-part-type="species" reg="ectiformis">ectiformis</tp:taxon-name-part></tp:taxon-name></italic> (Vanhöffen, 1914)</p></tp:treatment-sec><tp:treatment-sec sec-type="Generic diagnosis" id="SECID0E3KAC"><title>Generic diagnosis.</title><p>(modified from <xref ref-type="bibr" rid="B22">Wilson and Wägele 1994</xref>)</p><p>Body six times longer than wide; cephalon with no eye, weakly developed rostrum reaching to middle of antennular article I; pleonite I 0.8 times wider than pereonite VII; pleotelson as wide as pereonite VII; antennula with V‒VII articles, antennal article III with <!--PageBreak -->rudimentary scale laterally; mandibular molar process truncate, palp article II medially swollen, with 2‒3 robust setae, median setigerous margin slightly depressed; maxillipedal endite two times longer than wide, distomedially pointed; medial lobes of male pleopod I distally rounded, distolateral edge of hyaline lamella projected; exopod of male pleopod II inserting subdistally on sympod, endopod proximally expanded, appendix masculina more than four times longer than sympod, coiled in relaxed position; endopod of pleopod III with three distal broom setae having distinct gap between medial seta and two lateral setae.</p></tp:treatment-sec><tp:treatment-sec sec-type="remarks" id="SECID0ETLAC"><title>Remarks.</title><p><xref ref-type="bibr" rid="B22">Wilson and Wägele (1994)</xref> provided a simple note on the morphological affinity between <italic><tp:taxon-name><tp:taxon-name-part taxon-name-part-type="genus" reg="Caecianiropsis">Caecianiropsis</tp:taxon-name-part></tp:taxon-name></italic> and <italic><tp:taxon-name><tp:taxon-name-part taxon-name-part-type="genus" reg="Neojaera">Neojaera</tp:taxon-name-part></tp:taxon-name></italic> emphasizing a coiled, very much elongate stylet of male pleopod II in male. The major differences between <italic><tp:taxon-name><tp:taxon-name-part taxon-name-part-type="genus" reg="Neojaera">Neojaera</tp:taxon-name-part></tp:taxon-name></italic> and <italic><tp:taxon-name><tp:taxon-name-part taxon-name-part-type="genus" reg="Caecianiropsis">Caecianiropsis</tp:taxon-name-part></tp:taxon-name></italic> are the presence of distinctly developed uropods showing the elongate sympod, and the much longer endopod in <italic><tp:taxon-name><tp:taxon-name-part taxon-name-part-type="genus" reg="Caecianiropsis">Caecianiropsis</tp:taxon-name-part></tp:taxon-name></italic>. In addition, the development of rostrum is also a noticeable difference between the two genera, with <italic><tp:taxon-name><tp:taxon-name-part taxon-name-part-type="genus" reg="Caecianiropsis">Caecianiropsis</tp:taxon-name-part></tp:taxon-name></italic> having an elongated rostrum reaching to the middle of the antennular article I, and its width is almost the same as antennula article 1, while <italic><tp:taxon-name><tp:taxon-name-part taxon-name-part-type="genus" reg="Neojaera">Neojaera</tp:taxon-name-part></tp:taxon-name></italic> has only a weak anterior protrusion on the rostrum. Other morphological differences between the two genera are as follows: 1) cephalon without visual organ; 2) length of the cephalon as long as its width; 3) all pereonites almost same in length; 4) antenna much longer than antennula (more than twice); 5) lateral margin of the male pleopod I extended, angular form; 6) sympod of the male pleopod II, 2.6 times longer than wide. <xref ref-type="bibr" rid="B22">Wilson and Wägele (1994)</xref> also found several similarities between <italic><tp:taxon-name><tp:taxon-name-part taxon-name-part-type="genus" reg="Caecianiropsis">Caecianiropsis</tp:taxon-name-part></tp:taxon-name></italic> and <italic><tp:taxon-name><tp:taxon-name-part taxon-name-part-type="genus" reg="Microjaera">Microjaera</tp:taxon-name-part></tp:taxon-name></italic> Bocquet &amp; Levi, 1955 including the body form, antennal articulation, and male pleopod II with the elongate and coiled stylet. However, the elongation of the body can be a result of adaptation to the interstitial environment and therefore often evolve convergently. In addition, similar antennal articulation can be found in many other isopod groups. This similarity is also only superficial because <italic><tp:taxon-name><tp:taxon-name-part taxon-name-part-type="genus" reg="Caecianiropsis">Caecianiropsis</tp:taxon-name-part></tp:taxon-name></italic> shows a rudimentary scale on article III of antenna, which is lacking in <italic><tp:taxon-name><tp:taxon-name-part taxon-name-part-type="genus" reg="Microjaera">Microjaera</tp:taxon-name-part></tp:taxon-name></italic>. On the other hand, elongation of the male stylet is one of the most noticeable characters of <italic><tp:taxon-name><tp:taxon-name-part taxon-name-part-type="genus" reg="Caecianiropsis">Caecianiropsis</tp:taxon-name-part></tp:taxon-name></italic> within the family <tp:taxon-name><tp:taxon-name-part taxon-name-part-type="family">Janiridae</tp:taxon-name-part></tp:taxon-name>. Although, <xref ref-type="bibr" rid="B22">Wilson and Wägele (1994)</xref> mentioned that <italic><tp:taxon-name><tp:taxon-name-part taxon-name-part-type="genus" reg="Microjaera">Microjaera</tp:taxon-name-part><tp:taxon-name-part taxon-name-part-type="species" reg="anisopoda">anisopoda</tp:taxon-name-part></tp:taxon-name></italic> Bocquet &amp; Levi, 1955 also possesses a similar morphology of male pleopod II, the original description of this species was limited due to the poor illustration of this particular character. <xref ref-type="bibr" rid="B16">Shimomura (2005)</xref> described another species, <italic><tp:taxon-name><tp:taxon-name-part taxon-name-part-type="genus" reg="Microjaera">Microjaera</tp:taxon-name-part><tp:taxon-name-part taxon-name-part-type="species" reg="morii">morii</tp:taxon-name-part></tp:taxon-name></italic> Shimomura, 2005, but based on non-ovigerous female only; therefore this important male character is missing. Phylogenetic analysis of <tp:taxon-name><tp:taxon-name-part taxon-name-part-type="family">Janiridae</tp:taxon-name-part></tp:taxon-name> (<xref ref-type="bibr" rid="B21">Wilson 1994</xref>) based on 33 morphological characters suggested a close relationship between <italic><tp:taxon-name><tp:taxon-name-part taxon-name-part-type="genus" reg="Caecianiropsis">Caecianiropsis</tp:taxon-name-part></tp:taxon-name></italic> and the <italic><tp:taxon-name><tp:taxon-name-part taxon-name-part-type="genus" reg="Microjaera">Microjaera</tp:taxon-name-part></tp:taxon-name></italic>. However, this has to be considered with caution because the important male characters are not well described in the latter genus.</p></tp:treatment-sec><ref-list><ref id="B1"><mixed-citation xmlns:xlink="http://www.w3.org/1999/xlink" xlink:type="simple"><person-group><name name-style="western"><surname>Branch</surname><given-names>ML</given-names></name><name name-style="western"><surname>Griffiths</surname><given-names>CL</given-names></name><name name-style="western"><surname>Kensley</surname><given-names>B</given-names></name><name name-style="western"><surname>Sieg</surname><given-names>J</given-names></name></person-group> (<year>1991</year>) The benthic <tp:taxon-name><tp:taxon-name-part taxon-name-part-type="subphylum">Crustacea</tp:taxon-name-part></tp:taxon-name> of subantarctic Marion and Prince Edward Islands: illustrated keys to the species and results of the 1982–1989 University of Cape Town surveys. South African Journal of Antarctic Research 21: 3‒44. <ext-link xlink:type="simple" ext-link-type="uri" xlink:href="http://alp.lib.sun.ac.za/handle/123456789/7477">http://alp.lib.sun.ac.za/handle/123456789/7477</ext-link></mixed-citation></ref><ref id="B12"><mixed-citation xmlns:xlink="http://www.w3.org/1999/xlink" xlink:type="simple"><person-group><name name-style="western"><surname>Menzies</surname><given-names>RJ</given-names></name><name name-style="western"><surname>Pettit</surname><given-names>J</given-names></name></person-group> (<year>1956</year>) A New Genus and Species of Marine Asellote lsopod, <italic><tp:taxon-name><tp:taxon-name-part taxon-name-part-type="genus">Caecianiropsis</tp:taxon-name-part><tp:taxon-name-part taxon-name-part-type="species">psammophila</tp:taxon-name-part></tp:taxon-name></italic>, from California. Proceedings of the United States National Museum 106: 441‒446. <ext-link xlink:type="simple" ext-link-type="doi" xlink:href="10.5479/si.00963801.106-3376.441">https://doi.org/10.5479/si.00963801.106-3376.441</ext-link></mixed-citation></ref><ref id="B6"><mixed-citation xmlns:xlink="http://www.w3.org/1999/xlink" xlink:type="simple"><person-group><name name-style="western"><surname>Kensley</surname><given-names>B</given-names></name></person-group> (<year>1976</year>) Isopodan and Tanaidacean <tp:taxon-name><tp:taxon-name-part taxon-name-part-type="subphylum">Crustacea</tp:taxon-name-part></tp:taxon-name> from the St Paul and Amsterdam Islands, Southern Indian Ocean. Annals of the South African Museum, Capetown 69: 261‒323.</mixed-citation></ref><ref id="B8"><mixed-citation xmlns:xlink="http://www.w3.org/1999/xlink" xlink:type="simple"><person-group><name name-style="western"><surname>Kussakin</surname><given-names>OG</given-names></name></person-group> (<year>1979</year>) The isopod fauna (<tp:taxon-name><tp:taxon-name-part taxon-name-part-type="subphylum">Crustacea</tp:taxon-name-part></tp:taxon-name>, <tp:taxon-name><tp:taxon-name-part taxon-name-part-type="order">Isopoda</tp:taxon-name-part></tp:taxon-name>) of the Ochotsk Sea. In: Investigations of Pelagic and Bottom organisms from the Far Eastern Seas. Akademii Nauk, SSSR, Vladivostok 15: 106‒122.</mixed-citation></ref><ref id="B9"><mixed-citation xmlns:xlink="http://www.w3.org/1999/xlink" xlink:type="simple"><person-group><name name-style="western"><surname>Kussakin</surname><given-names>OG</given-names></name></person-group> (<year>1988</year>) <source>Marine and brackishwater <tp:taxon-name><tp:taxon-name-part taxon-name-part-type="subphylum">Crustacea</tp:taxon-name-part></tp:taxon-name> (<tp:taxon-name><tp:taxon-name-part taxon-name-part-type="order">Isopoda</tp:taxon-name-part></tp:taxon-name>) of cold and temperate waters of northern hemisphere. Vol. 3, Suborder <tp:taxon-name><tp:taxon-name-part taxon-name-part-type="suborder">Asellota</tp:taxon-name-part></tp:taxon-name> Part 1.</source><publisher-name>Academy of Science</publisher-name>, <publisher-loc>USSR 152</publisher-loc>, <size units="page">500 pp</size>.</mixed-citation></ref><ref id="B21"><mixed-citation xmlns:xlink="http://www.w3.org/1999/xlink" xlink:type="simple"><person-group><name name-style="western"><surname>Wilson</surname><given-names>GDF</given-names></name></person-group> (<year>1994</year>) <article-title>A phylogenetic analysis of the isopod family <tp:taxon-name><tp:taxon-name-part taxon-name-part-type="family">Janiridae</tp:taxon-name-part></tp:taxon-name> (<tp:taxon-name><tp:taxon-name-part taxon-name-part-type="subphylum">Crustacea</tp:taxon-name-part></tp:taxon-name>).</article-title><source>Invertebrate Systematics</source><volume>8</volume>: <fpage>749</fpage>–<lpage>766</lpage>. <ext-link xlink:type="simple" ext-link-type="doi" xlink:href="10.1071/IT9940749">https://doi.org/10.1071/IT9940749</ext-link></mixed-citation></ref><ref id="B22"><mixed-citation xmlns:xlink="http://www.w3.org/1999/xlink" xlink:type="simple"><person-group><name name-style="western"><surname>Wilson</surname><given-names>GDF</given-names></name><name name-style="western"><surname>Wägele</surname><given-names>JW</given-names></name></person-group> (<year>1994</year>) <article-title>A systematic review of the family <tp:taxon-name><tp:taxon-name-part taxon-name-part-type="family">Janiridae</tp:taxon-name-part></tp:taxon-name> (<tp:taxon-name><tp:taxon-name-part taxon-name-part-type="subphylum">Crustacea</tp:taxon-name-part></tp:taxon-name>: <tp:taxon-name><tp:taxon-name-part taxon-name-part-type="order">Isopoda</tp:taxon-name-part></tp:taxon-name>: <tp:taxon-name><tp:taxon-name-part taxon-name-part-type="suborder">Asellota</tp:taxon-name-part></tp:taxon-name>).</article-title><source>Invertebrate Systematics</source><volume>8</volume>: <fpage>683</fpage>–<lpage>747</lpage>. <ext-link xlink:type="simple" ext-link-type="doi" xlink:href="10.1071/IT9940683">https://doi.org/10.1071/IT9940683</ext-link></mixed-citation></ref><ref id="B16"><mixed-citation xmlns:xlink="http://www.w3.org/1999/xlink" xlink:type="simple"><person-group><name name-style="western"><surname>Shimomura</surname><given-names>M</given-names></name></person-group> (<year>2005</year>) <italic><tp:taxon-name><tp:taxon-name-part taxon-name-part-type="genus">Microjaera</tp:taxon-name-part><tp:taxon-name-part taxon-name-part-type="species">morii</tp:taxon-name-part></tp:taxon-name></italic> sp. n., a new interstitial isopod from Japan (<tp:taxon-name><tp:taxon-name-part taxon-name-part-type="subphylum">Crustacea</tp:taxon-name-part></tp:taxon-name>: <tp:taxon-name><tp:taxon-name-part taxon-name-part-type="family">Janiridae</tp:taxon-name-part></tp:taxon-name>). Bulletin of the Kitakyushu Museum of Natural History and Human History 3: 115‒120. <ext-link xlink:type="simple" ext-link-type="uri" xlink:href="http://www.kmnh.jp/wp-content/themes/kmnh_jp/images/pdf/A3-115-E-Shimomura.pdf">http://www.kmnh.jp/wp-content/themes/kmnh_jp/images/pdf/A3-115-E-Shimomura.pdf</ext-link></mixed-citation></ref></ref-list></tp:taxon-treatment>
